# Supplementary material for: 90K/Mac-2 BP Is a New Predictive Biomarker of Response to Infliximab Therapy in IBD Patients
Source: Int J Mol Sci. 2023 Feb 16;24(4):3955. doi: 10.3390/ijms24043955 (PMC9966915; doi:10.3390/ijms24043955)
Supplement: Supplementary file 1 [file ijms-24-03955-s001.zip]

Archive with 1 entries (1 files):
- ijms-2202961-SI.pdf
